# Supplementary material for: Bimetallic Perthiocarbonate Complexes of Cobalt: Synthesis, Structure and Bonding
Source: Molecules. 2024 Jun 6;29(11):2688. doi: 10.3390/molecules29112688 (PMC11173379; doi:10.3390/molecules29112688)
Supplement: Supplementary file 1 [file molecules-29-02688-s001.zip]

Archive with 1 entries (1 files):
- molecules-3018842-supplementary.pdf
